# Supplementary material for: Mechanical sensing protein PIEZO1 controls osteoarthritis via glycolysis mediated mesenchymal stem cells-Th17 cells crosstalk
Source: Cell Death Dis. 2025 Apr 1;16(1):231. doi: 10.1038/s41419-025-07577-1 (PMC11961634; doi:10.1038/s41419-025-07577-1)
Supplement: Supplementary file 3 — Supplementary Table 1 The different genes list between Control and Force groups [file 41419_2025_7577_MOESM3_ESM.xls]

## Sheet: Sheet1
	Control1	Control2	Control3	Force1	Force2	Force3
CA9	0	0	0	7.234	5.9799	5.66394
LEP	0.0155371	0.015539	0.0315504	20.9196	12.9314	18.6718
EGLN3	0	0	0	0.806544	0.616472	0.84591
BMP7	0	0	0	0.66583	0.847706	0.9748
ISM2	0	0	0	0.523014	0.553952	0.530651
CCL26	0	0.0757497	0.153802	23.0782	11.894	12.5374
SYT7	0.0282021	0.0141028	0.05011	3.85073	5.82854	7.53936
ARFGEF3	0	0	0.00727661	0.17305	0.389885	0.506166
RUFY4	0	0	0	0.168618	0.24674	0.539443
ATP6V0D2	0	0	0	0.541424	0.365662	0.259818
RAPGEF4	0	0	0	0.0687411	0.142501	0.197924
IGFBP1	0	0	0.0329242	1.15585	1.4913	0.787268
C11orf96	0.0278335	0	0.0847803	3.20034	3.30937	3.10227
EGR2	0.0144336	0.0288707	0.0293096	1.02895	1.58662	2.56443
ANGPTL4	0.430267	0.666995	0.589762	47.4443	36.1727	36.3236
GPRC5A	0.0625356	0.0625432	0.0282195	2.42078	2.50185	3.80326
PDGFB	0	0	0.0135425	0.29139	0.194494	0.309102
CSF2	0	0	0.068606	0.932322	1.36427	1.64047
ACKR3	0.154335	0.128628	0.104467	6.15183	7.70363	6.89777
AK4P3	0.15918	0	0.0808095	3.29448	4.01736	5.44551
FOS	0.718631	0.702004	0.678739	27.0563	35.3737	30.6335
HIF1A-AS3	0.201252	0.115015	0.204336	4.49582	2.96689	13.8648
AK4	0.126474	0.126489	0.164082	4.7666	5.42236	6.8234
DIRC3	0	0.0193503	0.0130963	0.341114	0.354471	0.569368
SFTA1P	0.0334667	0	0.0169898	0.788851	0.469239	0.609378
SIK1B	0.043932	0.0439373	0.0892105	1.07341	2.43925	2.77553
SIK1	0.0613193	0.0102211	0.062259	0.85782	1.58196	2.27817
SLC2A5	0.0240858	0.0160591	0.0244549	0.756973	0.495305	0.877129
NDRG1	7.7415	7.72026	7.32862	214.054	225.622	237.772
PPL	0.076075	0.0691675	0.0140438	1.20871	1.20241	2.02248
ZP1	0.0437156	0.0218604	0.0665783	1.43255	0.833597	1.27841
RN7SL4P	0.360987	0	0.183259	1.2452	11.945	1.19509
GPR146	0	0.0333869	0.0169472	0.422224	0.411895	0.460492
HILPDA	1.62052	1.54354	1.51477	42.9149	33.1804	37.072
AK4P1	0.316938	0.158488	0.482692	5.01077	6.39908	10.4926
C2orf72	0.0139459	0.0278953	0	0.352775	0.281573	0.307799
ADCY8	0	0.0239658	0.0243301	0.206647	0.389743	0.475994
PTGIS	0.707392	0.592752	0.815291	14.5417	13.1459	18.0074
FOSB	0.652026	0.575387	0.603605	5.79921	12.487	19.9778
CXCL8	0.356714	0.689732	0.362181	8.8867	11.7902	8.29289
C4orf47	0.0779584	0.0779679	0	0.851558	0.568391	1.72061
EFNA3	0.0547794	0.219144	0.0278094	2.45646	1.99697	1.57174
PDE2A	0.0148275	0.0296586	0.0526916	0.53704	0.498954	0.883591
DENND5B-AS1	0.0814153	0.0814251	0.165326	1.5446	2.10041	2.69536
ERRFI1	5.14745	4.74031	4.87705	65.0462	89.1941	119.936
INHBB	0.199297	0.0996607	0.236077	3.39913	2.77573	3.73886
PKP1	0.0600095	0.0685906	0.0174083	0.640712	0.884669	1.08795
MIR210HG	0.504697	0.481815	0.512432	8.4936	7.7969	9.46824
B4GALNT2	0.0118838	0.0178279	0.012066	0.266452	0.226609	0.216387
ABCA13	0.08095	0.0670013	0.0566831	0.584141	0.666913	1.92526
CDK18	0.0311834	0.00779678	0	0.197203	0.157401	0.215076
ADAMTS9-AS2	0.0581143	0.0322896	0.0327805	0.423197	0.456301	0.876465
RAB20	0.247325	0.459374	0.538104	6.94695	5.50879	4.83483
INHBE	0.0174805	0.0174826	0.0709935	0.502483	0.470582	0.462972
N4BP3	0.142344	0.0444879	0.153558	1.30935	1.27732	1.84572
PHF24	0.00915974	0	0.0372004	0.189576	0.143841	0.262812
NR4A1AS	0.0581919	0.116398	0.0590837	0.267639	0.783275	1.8623
MCHR1	0.0899115	0.233798	0.0730315	2.06763	1.35142	1.54785
HK2	7.1438	7.08168	7.0249	57.1982	84.0668	121.36
TRIB3	5.18398	4.92098	6.3161	54.4739	87.7343	59.1079
AP003119.3	0.0508068	0.0254065	0.0257927	0.37972	0.384678	0.476574
TMEM178B	0.0196769	0.0295189	0.0049946	0.175342	0.253819	0.228
HK2P1	2.21776	1.65379	1.95546	12.9066	21.1666	36.26
AP000695.2	0.0904	0.180822	0.321249	2.02689	2.33221	2.59377
JAM2	0.143254	0.188043	0.136358	1.98687	1.35578	2.10453
LINC00324	0.0767227	0.102309	0.103865	1.49969	0.745842	1.016
LINC00520	0.0305833	0.0458806	0.031052	0.457147	0.325896	0.455625
ESYT3	0	0.0379752	0.0440599	0.230769	0.26163	0.442966
CDON	0.128457	0.0840016	0.0501638	0.681702	0.775862	1.54298
FGFR2	0.105367	0.084304	0.106982	0.920761	1.07158	1.33331
GDF15	1.63283	1.4289	2.15003	17.3664	19.3168	19.7083
AP003071.5	0.0576001	0.08065	0.0584829	0.649049	0.516874	0.953464
AC010247.2	0.408534	0.326867	0.248877	3.57001	3.23827	3.69685
LBH	2.54949	2.6203	2.98221	28.3823	30.2446	26.5919
LAMP3	0.0140675	0.0140692	0.0571324	0.242626	0.378704	0.26391
AP000695.1	0.119251	0.357796	0.484314	3.01656	3.41093	3.42157
ENO2	11.5421	11.7799	12.06	108.544	112.795	140.769
AP000317.1	0.264574	0	0.0671572	1.74921	0.445153	1.16788
KCNG1	0.245824	0.147513	0.239608	1.82028	2.76841	1.73618
COL15A1	0.0560227	0.0320169	0.0325036	0.266865	0.448856	0.476924
AL513523.1	1.26097	0.976355	1.239	13.0022	10.4028	10.9976
LRIG1	0.430924	0.506586	0.560343	3.3206	5.12193	5.99852
EGR3	0.0952136	0.074064	0.0966728	0.364927	0.545865	1.64613
TMEM158	28.9022	29.6949	29.8792	274.56	293.772	272.703
AL390719.1	0.0725087	0.09669	0.02454	0.305696	0.786209	0.720149
PLIN2	6.16293	5.66421	5.26482	64.8511	44.731	48.0295
SLCO4A1	0.18678	0.253518	0.257371	1.77946	2.22976	2.1937
BHLHE40	7.42046	6.48233	6.94989	50.4093	63.3599	69.8387
MXI1	2.86645	2.84876	2.88292	26.0976	21.1114	27.8823
FAM162A	2.30221	1.79706	2.26622	22.2583	14.9115	17.1025
RGS16	0.0442239	0.0221146	0.0898032	0.381369	0.669671	0.268416
LINC01583	0.313902	0.196212	0.298793	1.15046	1.21034	4.4383
RAB33A	1.12689	0.957973	1.02974	9.39393	9.29052	7.21272
ESR2	0.0178407	0.00892144	0.00452853	0.0307702	0.0750437	0.152582
FER1L4	0.078088	0.130162	0.0898559	0.484848	0.43795	1.5224
TMCC3	0.0245296	0.0163551	0.00830184	0.112818	0.0825434	0.207533
EGR1	13.7145	16.8057	15.941	91.8825	110.577	177.794
PNMA2	0.0191393	0.0382833	0.0291489	0.176053	0.075139	0.454103
CREB5	0.0182332	0.0136766	0.00462816	0.0733769	0.122712	0.100606
DDIT4	9.05024	8.90048	11.6904	84.0292	81.9453	74.3224
FNDC11	0.0737065	0.117945	0.074836	0.932236	0.694474	0.536833
ATF3	0.263592	0.316349	0.321158	1.56087	3.03059	2.57433
ALDOC	4.19931	4.50563	3.9118	40.0337	30.3654	28.1421
WNT2	0.0366369	0.109924	0.111595	0.82847	0.630124	0.552548
MAD1L1	0.183737	0.32158	0.225418	1.88377	2.24988	1.55451
AC093799.1	0.276361	0.552789	0.46766	3.17764	3.40989	3.4564
NR4A3	0.160226	0.185547	0.111308	0.610868	1.25806	1.62857
CPE	0.665783	0.59757	0.554655	4.71093	4.04037	5.10537
CA12	11.2228	10.3719	9.92699	80.9768	66.5439	88.155
CREG2	0.0226288	0.0226316	0.0229756	0.121422	0.084608	0.299662
TLR2	0.0645401	0.119875	0.0842518	0.667882	0.599833	0.691879
PTGS2	1.84476	1.6702	1.81388	8.75245	11.5877	17.6148
ELMOD1	0	0.0545615	0.0369273	0.115001	0.224376	0.311052
BCL2A1	0.0535131	0.107039	0.325999	1.47672	0.720299	1.24014
PPP1R3G	0.5521	0.539326	0.651815	4.54703	4.11895	3.6556
ITPR1	0.323208	0.280585	0.346484	1.39031	1.88446	3.39836
NYAP1	0.133522	0.0890254	0.0451894	0.562926	0.515873	0.802224
RGS2	2.47357	2.6779	2.71861	19.7038	16.9335	17.5882
F3	2.82279	3.67192	3.40929	14.4889	19.4944	33.5736
NOG	2.25452	2.39398	2.68471	14.9776	19.1694	15.8492
ARTN	0.320636	0.380801	0.244162	2.02769	2.33774	2.07878
SLC6A4	0.0457502	0.0305038	0.0154838	0.140278	0.205269	0.27768
THBD	1.33114	1.14676	1.08391	8.27413	5.61767	10.2682
SPAG4	0.521571	0.294837	0.345368	2.19024	2.7217	2.90291
APLN	0.396369	0.445969	0.43598	2.82945	2.87138	2.89784
KCNK12	0	0.0189887	0.0192774	0.0873235	0.0894466	0.079619
FP565260.3	0.0317221	0.0634519	0.144937	0.474169	0.515942	0.612618
KCNE4	0.400246	0.258254	0.26218	1.75176	2.2013	2.10871
SLC2A1	21.3578	20.1768	23.3771	122.815	153.556	146.799
IER3	18.3401	17.7901	20.9038	128.386	125.555	111.294
RRAGD	0.637484	0.522591	0.44565	3.12421	3.30567	3.84037
ZNF395	8.67257	9.18708	8.76825	55.8571	52.4545	61.8748
LINC01588	0.0544867	0.0726577	0.0368811	0.410702	0.302189	0.330706
BNIP3P1	9.80928	11.3896	10.2325	73.158	64.1335	61.3168
NR4A1	0.956158	0.992773	0.889292	2.57646	4.51927	10.6241
CDCP1	2.77355	2.85571	3.00711	13.7911	18.1982	22.003
RORA	0.647467	0.778932	0.714554	3.02822	3.38217	6.82752
AC245140.3	0.548116	0.469871	0.556516	2.25083	1.84444	5.53024
BEX2	0.14049	0.0468356	0.285285	0.592302	1.20815	1.08525
ITPKA	1.01759	1.2467	1.49812	7.10801	8.50357	7.3273
SYTL3	1.01122	1.12168	0.896048	6.27869	5.38265	6.655
SAP30-DT	0.140955	0.187962	0.107336	0.918405	0.487495	1.16014
SLC2A3P2	0.971372	0.827566	1.05931	4.79852	5.97248	6.03469
MEX3B	2.46485	2.69817	2.51507	13.1272	11.293	19.4464
ICAM5	0.825408	0.676646	1.05788	4.2319	3.47572	6.86888
STC1	19.3972	17.3256	17.7328	97.3873	92.7655	118.953
RNF144A	0.941085	0.842125	0.762729	4.34727	4.00017	5.95787
BNIP3	7.45938	7.53029	7.13714	42.9995	37.9771	42.8029
CTNND2	0.0952122	0.0805739	0.200779	0.437905	0.813308	0.832484
AP002852.1	0.169978	0.0849993	0.107864	0.757341	0.524319	0.726865
NFIL3	12.8515	12.1793	12.496	65.6019	64.3167	76.3721
AC025164.1	0.0497777	0.0110631	0.0393093	0.171705	0.142689	0.231935
PCBP3	0.566277	0.566346	0.511947	3.13962	2.57554	3.23584
TMIE	0.271284	0.147991	0.0751203	0.935777	0.940547	0.816472
AC026956.2	0.440721	0.473424	0.331463	1.91438	1.35488	3.45852
C7orf61	0.135946	0.226604	0.138029	0.885772	0.813273	1.00015
ADAM28	0.0742855	0.0514347	0.0754239	0.210251	0.134602	0.73149
VLDLR	0.158056	0.177432	0.147378	0.715814	0.752575	1.11416
TG	0.0382649	0.0478369	0.0194256	0.203488	0.139494	0.221691
ICOSLG	0.0342012	0.0912143	0.0810258	0.288383	0.390024	0.415168
DNER	0.0270832	0.108346	0.109993	0.326977	0.653145	0.313819
DUSP4	0.651568	0.629682	0.572355	2.44957	3.62964	3.65172
ANKRD37	0.59083	0.472721	0.815842	3.8315	2.96901	3.05139
TSKU	1.28702	0.968702	1.33369	5.58371	6.93539	6.26682
RHPN2	0.155138	0.177322	0.0675066	0.764485	0.807931	0.525833
SLC2A3P4	0.832528	0.760226	0.661528	3.24633	4.26315	4.23415
TFPI2	5.11977	5.70869	5.48579	30.8367	28.7383	24.7874
LINC01705	0.0842493	0.196606	0.142567	0.710388	0.81901	0.65081
AC015912.3	0.765023	0.918139	0.155349	3.16668	4.46219	1.85732
DUSP1	13.4635	14.5233	15.4155	72.6884	80.3451	69.8217
AL158071.2	0.145232	0.127093	0.202754	0.918442	0.509076	1.00168
WSCD1	0.0596923	0.134324	0.106062	0.463287	0.569126	0.502282
AQP1	5.92706	5.8298	6.03447	31.3153	29.1939	29.983
SLC2A14	1.95791	2.15874	1.75518	9.12572	10.0059	10.6556
ERO1A	9.48673	9.84764	9.51036	43.9157	39.1862	62.6895
RAPGEF5	0.306278	0.218055	0.295159	1.34896	1.04811	1.7186
LRRC32	0.429881	0.429934	0.448593	2.49888	1.64749	2.4115
KRT17	0.568711	0.693201	0.830051	3.55565	3.74775	3.1576
RNF122	0.45509	0.398252	0.433186	1.70063	2.45663	2.25995
CCL28	0.435474	0.258962	0.310699	1.71867	1.39939	1.88329
LFNG	1.74125	1.92477	1.93852	7.48158	11.5132	8.88293
PCAT6	1.1367	0.837673	1.3971	5.98467	6.03958	4.6875
AC015712.6	0.058698	0.0456595	0.0595975	0.209974	0.190206	0.410246
SGCG	1.06892	1.36972	1.39054	6.29893	7.26888	5.27134
AC005532.1	0.0491195	0.0655007	0.0664964	0.376522	0.220387	0.289096
ENPEP	0.151736	0.193142	0.140056	0.697873	0.634382	1.0123
SCARB1	0.994308	0.922888	1.08581	5.23519	4.30474	4.93768
SLC2A3	11.0859	10.9118	11.8079	48.3044	54.8256	59.2331
TMEM225B	0.147802	0.184775	0.0750334	0.679778	0.621701	0.652423
OSMR-AS1	0.0766281	0.054741	0.0666878	0.302085	0.184184	0.459053
PFKFB4	1.78735	2.04044	1.81474	7.7493	7.98025	10.8339
CALHM6	0.224475	0.134702	0.319082	1.39377	1.10788	0.693612
AL034417.4	0.0646812	0.0388134	0.0394035	0.133868	0.116083	0.413995
CLMN	0.0440803	0.0474768	0.0654123	0.175445	0.171153	0.366705
TMEM45A	2.82853	2.78454	2.67382	14.3549	11.6068	11.6441
IFITM10	0.0777794	0.155578	0.090253	0.523815	0.373903	0.564045
VEGFA	12.9101	12.1848	11.5233	45.2158	47.0978	72.9283
SH3BP5	1.08429	1.09596	1.0892	3.92588	4.5544	6.17375
AL353150.1	1.84667	1.64168	2.55204	8.4933	6.09906	12.4537
ST8SIA4	0.0272635	0.0340835	0.0276813	0.0783698	0.107034	0.210605
PPFIA4	0.702115	0.60894	0.679459	1.6966	1.75353	5.38738
BNC1	0.666264	0.488653	0.766671	2.09395	3.23846	3.2106
INSYN2B	0.456524	0.288856	0.435141	1.52119	1.24361	2.47784
PTPRN	0.181195	0.103553	0.124838	0.625023	0.653285	0.542741
MRPS6P2	1.00735	1.00747	0.730561	5.79132	2.90553	3.49377
SGK1	2.89888	2.93121	2.83509	10.6551	13.144	14.5956
MIR155HG	0.26573	0.199321	0.269802	1.37493	0.819678	1.06301
NPAS2	1.21361	1.56298	1.5435	4.74445	6.58195	7.80537
MTSS1	0.705194	0.568332	0.57002	2.38529	2.28854	3.45284
PDK1	0.781915	0.713854	0.666437	2.59819	2.60705	4.29064
PTPRH	0.196071	0.196095	0.0746535	0.549523	0.714773	0.784352
AC095055.1	0.239198	0.143537	0.194291	0.880108	0.965899	0.686311
AC105020.1	0.531248	0.531313	0.563907	1.61039	1.62516	3.86396
G0S2	0.972522	1.33738	1.17257	6.35987	4.97706	3.75627
NIM1K	0.147128	0.191289	0.239012	0.676679	0.858162	0.957936
JUNB	20.3381	19.9331	21.3292	98.5582	88.5428	78.7625
FAM13A	1.33366	1.28949	1.35	4.98953	4.29349	7.75003
JAG2	0.0582738	0.0832584	0.143691	0.392452	0.354838	0.468527
SLC3A2	10.221	9.59736	12.2129	37.584	60.7712	38.4984
IGFBP3	15.3761	17.9177	16.8772	77.0137	63.6315	69.3896
TIMP3	151.27	149.539	142.31	583.485	547.631	709.937
FOLR3	0.266991	0.152585	0.19363	1.1841	0.727307	0.631362
AC126365.1	0.87922	0.984846	1.07123	4.20551	4.53656	3.3765
AC135731.1	0.125382	0.104498	0.148521	0.456526	0.539117	0.553458
NDUFA4L2	0.189756	0.265691	0.327529	1.1782	1.08552	0.942319
IGFBP5	2.2316	1.91892	2.14039	8.67303	5.28341	11.4682
ARG2	0.139875	0.139892	0.331376	0.777344	0.889073	0.797514
SLC6A6	15.0693	14.2324	13.368	51.9286	47.3804	72.4981
AVPI1	14.3666	15.1042	14.6654	62.2911	65.2412	50.2975
ICAM1	1.60602	1.12744	1.59927	5.73517	5.57754	6.08379
DENND2A	2.27387	2.09921	2.16246	8.02104	8.18258	10.0259
PPP1R13L	5.01957	4.91427	5.66636	19.202	19.3856	23.992
BHLHA15	0.146817	0.0652599	0.132504	0.375138	0.585537	0.414048
LRATD1	1.98597	2.03714	2.02286	7.28229	7.16126	9.60231
DDIT3	11.8142	9.98221	11.9126	48.4815	46.4272	39.2475
AP000344.1	0.200927	0.602853	0.544016	2.00225	2.25376	1.10866
PROSER2	0.290721	0.145378	0.354212	0.952684	1.19026	0.994552
AC244107.1	0.320756	0.481193	0.977016	2.76608	2.15873	2.12381
RTN4RL2	0.243231	0.420178	0.381664	1.7543	1.24013	1.14687
HCN2	1.07425	1.0121	1.37525	4.90496	4.38331	4.38114
CRISPLD2	10.5595	10.4939	11.4207	41.3763	36.666	49.9324
C15orf48	0.510843	0.471605	0.478774	2.30432	1.80717	1.64785
EIF4EBP3	0.614668	0.614742	0.312044	2.73867	1.89602	1.44141
SMIM3	18.8212	18.6935	19.3077	82.3028	74.2731	66.3996
ADPRHL1	0.233961	0.287612	0.257342	0.666924	0.913039	1.46843
AC010247.1	0.356158	0.356201	0.723231	2.32059	1.79774	1.50664
EPB41L4B	0.0534125	0.0400642	0.0406733	0.16889	0.119824	0.235772
TMEM91	0.449601	0.449655	0.586917	2.33862	1.27278	2.17363
LINC02352	0.0421914	0.168786	0.064257	0.509379	0.331278	0.2328
CELSR1	0.162607	0.162627	0.181946	0.461697	0.569516	0.937504
C2orf92	0.21295	0.155636	0.0997906	0.244852	0.395041	1.175
RBM44	0.114431	0.079231	0.116185	0.293512	0.207343	0.68968
NAMPTP1	9.53083	8.3246	7.39744	25.5459	30.1712	41.5098
GLIS3	0.462309	0.471257	0.491961	1.27781	1.7701	2.42825
OSCAR	0.587643	0.357739	0.570707	1.46887	2.37867	1.97366
NFATC2	0.0578337	0.0642675	0.0521956	0.0812753	0.382019	0.205649
MRPS6	5.81926	5.77011	5.27584	26.0049	19.9595	18.7566
RCAN1	4.69454	4.9551	4.63451	15.0419	19.3051	20.4188
STAC2	0.062094	0.0776269	0.0472842	0.232039	0.243775	0.239832
NR1D1	6.76199	7.18801	6.90672	21.4628	31.0205	27.1676
COL23A1	0.916132	1.09949	0.657321	3.11801	2.93212	4.12484
ASS1P10	0.256811	0.29965	0.0434578	1.08271	0.528113	0.661273
SCD	32.0895	30.6923	35.4054	109.652	128.525	132.339
AFAP1L1	1.19981	1.06212	1.31697	3.74718	4.63758	5.08146
RN7SL1	1.78079	3.38391	3.07373	3.48088	22.7713	4.71643
TSLP	0.262293	0.274817	0.190224	0.933489	1.02273	0.771873
PRAG1	0.725327	0.725415	0.513278	1.98389	2.34215	2.97129
BCAR1	11.9931	12.2146	13.3229	42.6408	49.0575	46.9483
FBXO2	0.151505	0.117852	0.153827	0.735522	0.396529	0.427269
AL353691.1	4.51234	7.22062	6.41408	42.5445	15.1843	8.96321
SH2B2	0.938051	0.781804	1.13384	3.54392	3.85806	3.0316
PTGS1	17.4263	16.6367	17.5532	58.6716	68.068	61.6846
TCAF2C	0.371913	0.268637	0.461527	1.28289	1.1588	1.57329
ADAMTS1	7.59714	7.77306	8.27616	17.1772	31.8946	37.0994
LINC02482	0.125546	0.0697564	0.0849802	0.433065	0.266	0.323273
ARID5A	1.97372	1.85433	1.88251	8.0289	7.12806	5.51122
SCDP1	6.99433	5.17249	5.35114	15.0649	20.0003	28.2107
TSPAN2	0.0468024	0.0624108	0.0950394	0.26907	0.20999	0.258243
BCAR1P1	5.10689	4.77259	3.74011	13.7654	17.3728	17.9233
CCN4	5.72467	5.43807	5.54157	22.4836	12.3247	25.1678
LGALS3	74.1661	81.3916	81.8176	331.531	267.716	252.885
ADAMTS5	1.41225	1.30335	1.36192	2.9279	5.76147	5.90898
BHLHE41	0.276313	0.26253	0.210411	0.683074	0.805835	1.1892
RUBCNL	0.0267515	0.0200661	0.0339519	0.0692084	0.0787678	0.140227
SPTLC3	0.81801	0.743168	0.729105	2.90066	2.1713	3.08713
BCAR1P2	4.60457	3.60037	5.95017	12.9953	17.4667	19.8634
C1QTNF1	6.59551	6.08115	7.26505	26.7937	23.3749	20.7973
TSPAN18	0.088536	0.0885468	0.152818	0.29522	0.347583	0.527598
KCTD16	0.0224145	0.018681	0.00379299	0.0558404	0.0544743	0.0494707
UPP1	4.10386	4.44155	4.3202	13.6614	18.7129	13.2785
NFKBIL1	3.82931	3.76898	4.35084	17.2625	14.2153	10.8664
IL24	1.85647	1.58761	1.17466	6.0016	6.06603	4.27553
L3MBTL2-AS1	0.129009	0.0938362	0.214341	0.296673	0.605141	0.634181
EEF1A2	0.28686	0.187585	0.414479	0.989506	1.08905	1.03491
DPYSL4	0.290959	0.393699	0.347551	1.1414	1.34385	1.13325
KLF11	1.66899	1.55328	1.56513	4.71762	5.72026	6.26726
EFHD1	0.318478	0.437961	0.586088	1.64786	1.42893	1.60351
CCN5	2.56554	2.33065	2.70253	13.508	5.99526	6.95999
GALNT18	0.117475	0.102803	0.0596377	0.320802	0.378839	0.275483
KCP	0.0255069	0.0425166	0.0388466	0.0733204	0.100137	0.197036
SLC7A5	14.8202	15.7163	16.6247	42.6013	63.724	57.1061
SLC6A6P1	0.719535	0.431773	0.467559	1.02589	1.71103	2.85854
EGLN1	1.48427	1.48445	1.38645	4.30071	5.05013	5.72191
PTX3	27.6402	29.3678	28.2073	86.3419	110.225	92.9412
LINC01679	0.456717	0.494837	0.425073	1.4879	1.94244	1.23902
GIPC3	0.481534	0.385274	0.464467	1.53645	1.22879	1.72703
RASL12	0.178743	0.119177	0.120988	0.753578	0.289602	0.372585
DUSP5	3.36067	3.21403	3.71073	9.41885	13.6177	11.6359
ANG	0.925045	1.62828	0.826514	5.10542	3.73539	2.53165
HUNK	0.0309964	0.0496002	0.0251771	0.0997922	0.118212	0.136823
GSDME	4.05008	3.86477	4.16874	13.5219	12.6146	14.3172
SYNPO	9.02934	8.95766	9.25744	28.5462	28.1219	34.3615
AC005682.1	0.508138	0.580799	0.62648	2.08666	1.70991	1.92258
PGK1	44.51	45.2696	44.3967	172.722	144.627	129.308
PGK1P1	28.884	30.381	30.6695	115.577	98.3448	85.3603
CXCL3	0.287944	0.239982	0.194904	0.634573	0.968946	0.794396
SORBS2	0.0372325	0.0434432	0.0630051	0.164107	0.153131	0.157503
SLC6A10P	0.285308	0.202118	0.15691	0.574089	0.920073	0.629699
AL445687.2	0.658256	1.09723	0.816864	2.27061	3.1175	3.06708
IER2	4.7902	4.91185	5.26745	17.0206	16.3521	15.725
SLA	0.0639715	0.071088	0.0433012	0.237011	0.151484	0.196098
TCAF2	0.947105	0.905675	0.784479	2.72249	2.54406	3.33721
GADD45B	13.8966	13.2258	13.1235	45.6448	43.0476	42.5988
ADM2	0.645551	1.01811	1.43694	2.78349	3.96865	3.35647
SDCBP2	0.250273	0.312879	0.592919	1.7266	1.05273	0.98967
RSPH9	0.221689	0.282183	0.409247	1.18181	0.949447	0.84513
MAFF	4.02355	3.4546	3.84433	12.406	13.1456	11.3622
TFR2	0.126149	0.157706	0.0640413	0.362621	0.436291	0.336428
P4HA1	24.359	24.5858	26.0607	90.1414	66.2321	87.2738
AL356515.1	1.28303	1.02655	1.56323	5.01582	3.59788	3.96445
NTF3	1.00188	1.07488	0.980247	3.81201	2.59495	3.45758
LINC01605	1.88913	1.64445	1.776	6.87848	5.45449	4.78718
NAMPT	1.80164	1.64155	1.56105	4.22878	4.79388	7.08075
AL122001.1	0.287814	0.863547	1.31501	1.98559	3.87404	2.0645
ADAM8	0.44716	0.30187	0.238357	0.874056	1.04076	1.25832
LURAP1L	2.01714	2.05217	2.29523	6.83805	7.11938	6.33259
CHST1	0.136937	0.148366	0.18538	0.354267	0.6144	0.528905
PER1	1.54368	1.54387	1.52101	4.12697	4.84485	5.6728
PTHLH	0.250199	0.281509	0.396928	0.755167	1.12258	1.06991
SLC17A7	0.240045	0.257858	0.288858	0.848467	0.678124	0.971301
PDE4D	0.291873	0.295189	0.283027	0.71645	0.820314	1.216
VPS37D	1.41331	1.84081	2.13576	6.76471	5.75127	4.53386
NR4A2	0.470249	0.470306	0.450172	0.772426	1.98932	1.63095
AC017104.1	0.266728	0.20007	0.270816	1.03507	0.448777	0.846245
FAM117B	0.308919	0.369031	0.331078	0.789331	0.924025	1.46779
EDNRA	1.11818	0.942403	0.88019	2.54251	2.76216	3.95145
LINC01589	0.582981	0.291526	0.591915	0.893759	1.96176	1.71559
CLEC2B	2.574	1.91478	1.87909	7.16668	5.94146	6.7609
PGK1P2	41.3158	36.3202	37.9856	132.884	119.991	107.257
IL6	9.95942	9.23996	11.3663	29.0578	35.2748	30.6148
GDPD3	0.508068	1.05014	0.687806	1.94728	1.44373	3.55095
DDIT4L	0.729148	0.337939	0.415302	2.00394	1.17694	1.41304
TRPM8	0.0738776	0.0537357	0.0954669	0.185336	0.135601	0.363166
C1orf115	0.423607	0.0736798	0.280499	1.05885	0.640425	0.691041
PKD1L2	0.0628536	0.0428599	0.0812214	0.1314	0.124981	0.31528
TRIB1	1.83158	1.85778	1.99153	5.19771	6.52761	5.69096
RNF175	0.0899419	0.0771024	0.0782744	0.221607	0.172948	0.354481
SLC43A3	3.08841	3.04163	3.08786	8.89129	10.5646	8.7026
MSC	12.6218	12.8836	16.303	38.9897	53.8866	34.2903
ADARB1	1.66906	1.65336	1.59242	4.04535	4.26733	6.60737
RETREG1	0.760986	0.854749	1.02227	2.71921	2.28498	2.99737
ADGRG1	0.159542	0.206838	0.137989	0.42124	0.510355	0.593392
ZNF581	8.07639	8.56593	10.2833	31.4912	27.5428	22.2816
RPSAP52	0.915772	0.732706	0.690713	2.04576	2.52399	2.48317
EIF4EBP1	41.2653	41.0888	49.8841	145.125	143.814	109.038
ALDOA	16.7566	16.6891	17.2534	51.0054	51.801	48.2623
C8orf58	6.016	5.90441	5.48923	17.0442	17.0951	17.6507
GPRC5B	1.48838	1.39252	1.73055	5.50211	3.94036	4.26518
BX322562.1	1.04403	0.189847	0.674565	2.40088	1.17107	2.09479
AC055733.1	1.3963	0.46549	1.22867	5.56568	1.98386	1.6436
FLT1	0.313583	0.300907	0.447465	0.906278	0.779535	1.45436
ALDOAP2	35.728	37.4645	35.4214	109.643	118.228	93.4352
UBL4B	0.778341	0.636902	0.574741	1.50514	2.57947	1.79595
SLC5A3	1.87368	1.68053	1.80423	4.20289	4.23433	7.3512
SH3D21	1.48449	1.27538	1.40101	2.60169	2.87547	6.73323
UNC5B	6.98941	6.68667	7.84726	17.3886	20.9617	24.8572
IL11	3.06192	1.90896	2.36191	6.99555	8.11793	6.4288
FAM160A1	0.202318	0.206839	0.223678	0.573816	0.458917	0.818644
DHRS13	0.324668	0.360786	0.384584	0.93327	1.23415	0.955428
PDLIM4	11.4158	12.0057	12.9905	41.6978	35.3408	29.0362
RUNX3	5.77674	6.25349	7.00757	17.0284	19.7303	18.5755
CAMK1D	0.312237	0.306152	0.30459	0.816582	0.824074	1.02694
LINC00484	0.0878785	0.123045	0.0981477	0.363758	0.266144	0.26184
ALDOAP1	33.8835	34.8262	35.3055	110.291	107.926	81.3248
GXYLT2	0.563828	0.621732	0.55779	1.61243	1.45947	1.91449
STAC	0.779142	0.942625	0.905917	2.62981	2.29765	2.56558
NXPH3	0.160634	0.0756018	0.105533	0.412858	0.328566	0.229404
SEPTIN3	0.364747	0.372236	0.317431	1.0442	0.843311	1.10075
TMEM159	4.74589	4.33011	4.73408	13.5944	13.7755	11.7609
ZNF703	6.95275	7.7405	8.62442	17.8166	26.5483	21.6359
TNXB	0.123835	0.0736404	0.11214	0.242443	0.176445	0.454292
ATP2A3	6.6277	6.13407	6.26653	18.1012	16.8699	18.7537
PRPS2	11.1395	12.589	10.9182	38.203	24.8817	34.6843
NEDD4L	0.351358	0.356086	0.27271	0.942658	0.810997	1.00984
MKNK2	8.6176	8.05767	9.75407	24.7657	24.3543	25.401
NDNF	0.40236	0.253368	0.181567	0.68539	0.585045	1.08539
HSPA5	89.4493	92.4612	91.3665	173.908	293.529	298.392
NUPR1	2.62941	2.32035	2.76786	8.8477	7.21078	5.55798
FAM110B	0.549368	0.420156	0.612472	1.27573	1.65533	1.48591
KDM3A	1.85373	1.87798	1.84961	4.18922	4.24392	7.1267
IRS2	3.99538	4.08074	4.22232	8.66994	11.5261	14.0701
ZNF775	0.817228	0.817328	0.914855	2.57804	2.35044	2.17368
AP001476.1	0.145347	0.218048	0.344341	0.779905	0.570619	0.614856
CDKN1C	0.77292	0.773014	0.850161	2.78957	2.16743	1.7059
PGM1	9.75581	10.5668	10.4888	29.4925	29.7086	26.3312
PTPRD	0.123628	0.204486	0.0772446	0.284298	0.304011	0.53522
SRD5A3P1	0.785498	0.336683	0.91147	2.25794	2.07684	1.30025
SAP30	6.46757	7.77016	8.30128	22.1224	20.9424	19.302
SYNGR3	0.203886	0.235281	0.238858	0.811491	0.598127	0.467301
PPP1R3B	4.24072	3.88857	4.38108	9.25059	10.3462	14.8894
GCNA	0.426435	0.264716	0.37325	0.71012	0.65976	1.55781
AF127577.4	0.431066	0.27843	0.300899	0.846727	0.674913	1.25862
SNX33	7.71202	7.4867	7.44512	18.9589	20.2416	23.0497
TCAF2P1	0.165473	0.275822	0.205344	0.59193	0.412464	0.771006
AC105250.1	28.1112	27.2085	25.4407	50.4185	85.9723	85.0103
HEIH	1.23153	1.13508	1.47106	4.49798	3.52119	2.47826
INSIG2	2.3455	2.58845	2.81941	7.12971	5.62471	8.30061
ASNS	0.174005	0.141396	0.198756	0.500184	0.426954	0.468054
SEMA7A	2.28395	2.25621	2.54658	6.42836	6.19251	6.60263
PLEKHO1	10.5543	9.92903	10.6916	28.7872	29.8128	25.8649
AMPD3	2.13202	2.3361	2.36365	5.85818	5.16976	7.45622
FLJ31356	0.159683	0.177448	0.180145	0.550819	0.398032	0.450334
WHRN	0.597426	0.672186	0.70136	1.30946	1.56013	2.45172
SLITRK2	0.0313631	0.0403289	0.045491	0.0618201	0.110564	0.143387
DBP	0.599372	0.722618	0.800294	2.14302	1.76826	1.80308
Z97989.1	0.307905	0.329938	0.401945	1.08739	0.690745	1.01936
THEMIS2	2.60409	2.83488	2.90138	8.88992	6.51402	7.03173
HSPA5P1	36.2668	36.5972	36.0226	65.3769	108.937	117.428
IL1RAP	0.465288	0.433093	0.402258	0.942863	0.919796	1.61666
GBE1	17.905	18.4224	17.3308	47.638	45.9718	50.0416
PLAT	2.72738	2.84422	2.85267	8.54909	7.37143	6.60186
RPL23AP97	1.46962	0.67837	1.1478	3.37959	2.9165	2.49507
ST3GAL1	4.12034	4.31334	4.33005	9.66198	12.1109	12.1806
KLF7	2.67895	2.68503	2.64412	5.3806	5.56494	10.2837
RFX2	0.837268	0.7144	0.647978	1.80423	1.95711	2.06115
CSRP2	2.26034	2.08742	2.4708	7.90171	4.68229	5.46149
NECAB1	0.523699	0.652556	0.523008	1.37213	1.02077	2.09379
AC007016.1	18.7669	20.0786	27.4739	71.7608	63.1516	40.2161
IMPA2	0.460095	0.529871	0.509614	1.3947	1.6108	0.953927
SHC3	2.02205	1.89957	1.98262	4.6561	4.29085	6.54119
P3H2	1.17517	1.08931	1.08647	2.68048	2.89354	3.21576
TLE3	1.2222	1.46681	1.34362	2.6846	3.55021	4.31599
PFKP	12.712	12.9271	12.508	31.5698	35.6355	32.6717
PELI2	1.62979	1.96282	2.08795	3.79697	4.72821	6.32787
EPB41L4A-AS1	1.63707	1.58269	1.55134	5.34893	3.77966	3.35722
ITGB3	3.15778	3.04057	3.17207	7.41623	7.36668	9.64794
GAPDHP39	7.23357	5.87459	7.06831	23.5134	16.2276	12.9041
PRKAG2	1.20902	1.21889	1.44805	3.45115	2.81408	3.81662
HCFC1R1	30.6498	31.0264	30.2866	107.139	67.8804	64.1903
RNF144B	0.998805	1.21519	1.12911	2.79414	2.49479	3.39758
BTG1	27.4069	26.6973	26.2569	73.0256	72.8138	62.9948
C17orf107	0.156145	0.140548	0.095123	0.251353	0.297748	0.465246
NOTCH3	0.775366	0.747159	0.867697	2.167	1.82196	2.19846
SHB	1.75574	1.43829	1.74681	4.1187	4.14659	4.51766
NGLY1	1.76744	1.60078	1.70668	4.07866	3.84024	5.20345
METRNL	26.5737	26.5966	29.2144	73.5077	74.2429	65.0443
TNIK	0.134881	0.162808	0.0802801	0.229959	0.286938	0.456808
AL137026.3	0.217952	0.370563	0.154904	0.877113	0.391157	0.649401
ABCA1	3.60979	3.3661	3.61745	6.88706	6.90813	13.4633
PHF1	13.9037	13.5203	14.1468	38.3237	33.8485	34.9023
HRH1	1.87948	2.1755	1.81142	4.66217	4.70864	5.68532
SPRY1	0.779269	0.69874	0.654795	2.05465	1.76326	1.66061
PRELP	1.82746	1.7723	1.98666	5.88984	3.87191	4.57318
STC2	130.705	125.44	131.031	315.667	317.974	359.494
FAM210A	2.74133	2.79855	2.58701	5.467	6.72398	8.51067
ARRDC3	16.4063	16.7928	15.2804	38.5634	34.2294	50.4371
PRSS53	0.309736	0.174248	0.265345	0.289363	0.36914	1.23905
CADM1	1.05278	1.09658	1.32999	3.07368	2.78081	2.94463
SIRPA	2.55648	2.88981	3.08643	7.39808	7.53036	6.63807
Z97634.1	0.348618	0.302172	0.0943894	0.668076	0.808148	0.410363
BNIP3L	31.493	30.4957	30.8811	77.9853	63.525	92.3373
LINC01397	0.827651	1.0117	0.746964	2.00903	2.78509	1.72522
PNRC1	14.8952	14.7903	15.9366	41.5994	36.1902	36.9992
GEM	4.16232	4.08239	3.71571	8.71635	10.2624	11.0949
FUT11	3.11365	3.71953	3.43579	8.36604	8.63432	8.78101
EPOR	2.88983	3.01133	3.42607	9.03315	7.22054	7.16105
OTUD1	1.06394	1.04795	1.42396	2.46521	3.05585	3.34443
FRZB	0.282684	0.363495	0.205012	0.719718	0.634165	0.779886
PHGDH	4.25988	4.26619	4.60762	11.7953	12.1829	8.95421
AC004846.1	0.855421	0.872984	0.97488	2.2281	2.03652	2.50447
AL158071.3	0.101485	0.112774	0.0801421	0.285238	0.202371	0.248873
ARHGAP26	0.633063	0.589689	0.620709	1.07402	1.24615	2.27392
SMOX	3.79551	4.6817	4.49595	10.7233	12.0017	9.55379
CD55	4.25816	4.59197	3.93807	9.84541	10.8506	11.1041
MAF	0.935735	0.897806	0.911453	2.14309	1.9712	2.70329
KIF26B	0.373355	0.33643	0.431622	0.590803	0.995136	1.24012
OSER1-DT	0.455287	0.489926	0.438859	1.35844	1.12481	0.94762
AC011462.5	1.10012	1.1736	1.19144	2.9515	2.77646	2.85296
MARCKSL1	2.10089	1.92892	2.13309	6.25689	4.71308	4.29479
KLF2	3.43642	3.41795	3.7383	8.22813	10.5895	7.37611
ATG14	3.99474	4.1012	4.1743	8.77218	8.42684	12.9796
ETS1	13.4213	13.2143	12.4472	24.2098	30.702	41.2109
ADSS1	0.585218	0.483096	0.631913	1.65553	0.875241	1.65041
PRDM1	1.46721	1.44372	1.4897	2.59402	3.0526	5.16207
H2BC5	1.52829	0.978224	1.86205	5.48261	2.46853	2.76591
EEF1AKMT3	2.4785	2.73174	2.49936	7.36686	5.12521	6.38197
AL391416.1	46.7104	45.5375	47.0455	139.814	115.003	86.1283
IL16	0.158495	0.132095	0.187745	0.288547	0.241981	0.636465
H2AC18	3.87946	3.20094	4.3328	12.4898	9.79094	5.67253
ISG20	0.13341	0.103776	0.165556	0.33236	0.34917	0.302627
EIF1	75.4961	74.3441	80.4134	208.998	195.049	158.225
CXCL2	0.342783	0.609465	0.348036	0.919651	1.32437	0.924674
CXCL1	1.60284	1.40754	1.30986	3.55109	4.16582	2.8042
AC093627.6	1.79436	1.98964	1.62383	5.83071	3.89414	3.44374
AL590617.2	2.64311	1.75556	2.47876	5.52139	4.61684	6.56834
RPL23AP47	0.92601	1.73648	1.52783	4.65823	3.11607	2.42699
FOXQ1	19.8095	20.7925	20.6413	51.5134	48.3678	48.9767
CFD	0.615048	0.571185	0.713684	2.42465	1.18267	1.0181
ZSWIM5	0.218399	0.332006	0.257225	0.552459	0.66633	0.742318
AP003071.4	2.07343	2.11515	1.59995	5.81709	3.62814	4.62199
FHL2	13.1226	13.9037	13.9845	35.9518	35.1354	28.3951
DLG4	2.65658	2.63619	2.62368	6.42473	5.70411	7.05197
ZFP36L1	47.6527	46.1621	51.0756	99.4035	112.91	138.618
CLDN1	0.176115	0.176137	0.163913	0.23625	0.6091	0.404898
TNFAIP3	1.653	1.74857	1.65681	3.4114	3.83902	4.99304
TGFBI	105.746	102.805	107.065	266.112	235.888	261.259
GYS1	18.1545	18.8598	18.9553	46.036	43.079	45.9291
NSUN7	0.0812358	0.0722184	0.128303	0.155677	0.212616	0.308785
BACH1	5.93161	5.74477	5.48655	10.3741	10.8215	20.0973
GAPDHP44	36.2726	37.2288	39.4053	114.602	92.1671	64.9439
MARCHF3	1.00463	1.14521	1.12971	2.34755	3.16254	2.37229
MAFK	3.65691	3.6097	4.17254	7.95756	9.90068	9.58281
GAPDHP71	6.90122	7.53917	7.54598	22.3404	17.447	13.0054
LOXL2	91.465	90.8176	100.328	230.712	232.263	214.703
AGAP1	1.74357	1.71325	1.63471	3.33837	4.07409	4.7871
GAPDHP35	38.5703	36.1197	38.6075	113.412	90.3215	66.8863
AC069236.1	4.14901	5.10044	5.61678	11.3301	11.6347	12.4958
LUCAT1	0.414825	0.311961	0.339558	0.543526	0.714187	1.28107
GAPDHP60	42.2219	43.565	42.7059	121.891	105.464	79.1325
TBC1D3C	0.361337	0.43882	0.524106	0.682558	1.15802	1.31018
HIC1	0.925953	1.16251	1.14684	3.0581	2.42346	2.23208
GAPDHP63	107.231	111.105	109.251	321.859	253.074	205.101
STEAP3	14.286	14.5445	13.9479	29.4169	35.8846	36.3862
COL14A1	0.0574781	0.0522591	0.0636642	0.132178	0.164111	0.115326
GKAP1	0.12521	0.187838	0.222476	0.539881	0.386227	0.345437
GPER1	1.27871	1.15951	1.59259	2.68571	3.80571	3.06682
RARA	7.1286	6.92737	6.98708	16.0188	16.3069	17.5669
TAF4B	0.185259	0.217978	0.14384	0.363375	0.427828	0.50509
GAPDHP76	8.56512	7.96598	7.36699	21.9548	19.7655	14.9305
GRB10	1.86455	1.77235	1.75514	3.21895	4.54872	4.99105
RASSF7	1.1437	0.953199	1.11822	2.58138	3.08839	1.93993
H4C8	0.443098	0.566249	0.474882	0.905742	1.07687	1.52126
SLC6A8	4.13104	3.98199	4.58342	9.89748	10.5884	9.51981
CCNG2	4.19302	4.54538	3.81988	9.29565	8.8669	11.4887
LARP6	8.25728	7.63484	8.69542	19.3967	20.0947	18.5738
BARX1	4.61158	5.12797	5.32914	14.2329	12.7277	8.63805
RGS9	0.415332	0.43804	0.375694	1.07667	0.940214	0.88334
STARD10	0.770728	0.666304	0.928437	2.10283	1.96347	1.51366
FAM131C	0.557221	0.526328	0.377174	0.996645	1.25005	1.19567
TMEM255B	0.765756	0.641855	0.7923	1.54293	1.57881	2.05225
SAT1	11.6168	11.3837	11.968	27.3026	25.5109	29.3559
STK35	4.32878	4.11907	4.23702	8.75502	9.46654	11.5559
CPA4	0.511201	0.524717	0.491717	0.94355	0.79975	1.82601
AC024082.2	2.68465	2.46123	2.49864	7.20265	6.27361	4.44394
SERPING1	1.7157	1.45079	1.77937	4.7498	2.70913	4.11173
TBC1D3G	0.54148	0.567334	0.628318	1.36379	0.809827	1.87801
SLC16A6P1	2.66479	2.7154	2.55248	5.60773	5.41414	7.4905
SLC16A6	13.0197	12.064	11.3155	26.4127	24.0164	34.4363
GAPDHP73	33.3644	36.0654	35.4326	101.713	80.8983	62.2015
DYRK3	3.05617	2.63317	2.85666	5.97742	7.04722	6.89906
GAPDHP40	156.508	150.546	163.474	474.505	352.293	267.978
SCAI	0.486056	0.477945	0.48521	0.87823	0.856745	1.62718
OLMALINC	0.195626	0.219128	0.226432	0.598324	0.421308	0.470623
GAB2	1.43822	1.42267	1.57995	2.68385	3.45566	4.17166
NTN1	0.265605	0.190927	0.168547	0.658512	0.437578	0.357224
LSM11	0.632428	0.575742	0.584494	1.22128	1.48243	1.44951
ZCCHC2	1.40243	1.16797	1.19631	2.25396	2.50876	3.95254
DLGAP1-AS2	0.688448	0.570977	0.647852	1.69902	1.33726	1.37122
AL158077.1	6.7322	3.06046	4.66048	9.8519	12.3568	11.1439
ACTG1P18	0.745345	0.512487	0.945959	1.39264	2.35137	1.3366
CYGB	1.10243	1.27666	1.51207	3.7583	2.55994	2.6466
GAPDHP65	380.499	377.846	374.723	1044.98	883.345	679.231
ZNF296	0.610965	0.763799	0.589311	1.79136	1.61048	1.11247
AL162231.2	1.81262	2.26604	2.26215	6.55645	4.5323	3.45885
MTHFD2P7	5.36247	4.33384	5.55465	10.3387	12.4553	12.0745
C17orf100	0.393925	0.240761	0.466623	1.10719	0.638242	0.772824
EIF1P3	94.3754	91.517	94.5268	242.874	228.885	169.415
NFKBIZ	2.52605	2.47222	2.48232	3.21569	5.77818	8.06415
PITPNC1	4.83494	4.98536	4.8952	11.3221	12.252	10.0098
P4HA2	10.8352	10.4422	10.7878	24.3306	25.2391	23.4792
AC133561.1	0.440957	0.39691	0.402943	0.785879	0.915038	1.11922
LINC00683	0.124564	0.113901	0.122859	0.311003	0.227546	0.282777
GAPDHP61	52.186	56.0604	50.1885	144.254	121.054	94.8326
MPP2	0.357061	0.374524	0.424428	0.891201	0.849862	0.884169
CNIH3-AS2	0.32192	0.283324	0.392224	0.977191	0.765517	0.525774
GAPDH	903.553	915.464	901.221	2490.83	2081.97	1605.32
OSMR	19.1711	19.6188	19.4197	37.9078	41.2928	52.8371
CHD1L	0.222837	0.28477	0.251391	0.398565	0.499905	0.8197
B9D2	1.18804	1.08016	0.986925	3.06319	2.30177	2.02617
ALDH2	0.323099	0.37243	0.400332	0.862644	0.761686	0.858146
L1CAM	0.183126	0.168496	0.215681	0.353741	0.509415	0.420341
MTHFD2	3.08967	2.74567	3.34017	6.1581	7.95425	6.65998
EGFL6	0.387463	0.203953	0.455517	1.05516	0.594731	0.720139
YPEL4	0.167139	0.179099	0.193943	0.439265	0.321389	0.461112
GAPDHP68	6.76134	7.71309	6.86496	18.2817	17.0642	12.9409
RGS4	0.281484	0.225215	0.205775	0.673202	0.429402	0.509433
MXD1	1.09828	1.09003	1.34494	2.01472	2.62371	3.33994
EIF1P7	45.8196	48.1955	48.7677	120.992	116.437	85.4356
ZNF205	2.83367	3.01685	2.9467	7.61997	6.97216	5.29586
C6orf132	0.707144	0.668371	0.686421	1.11687	1.91761	1.61218
GAPDHP2	7.62938	6.82992	6.22954	19.017	14.4225	13.1883
TMEM59L	0.466355	0.304182	0.267631	1.14238	0.409385	0.783152
CLEC3B	1.35141	1.08126	1.0977	3.8536	2.42537	1.6703
CCDC102A	2.60905	2.52587	2.88215	7.19982	5.57213	5.22864
MAML3	0.501171	0.524015	0.416333	0.768337	0.919891	1.54187
DHRS3	2.59033	2.86334	3.02991	9.54479	3.85705	5.61677
EFNB3	0.480137	0.347728	0.537926	1.27547	0.742845	1.04143
GAPDHP1	609.013	614.597	597.42	1630.16	1380.33	1064.91
PIM1	4.04174	3.84891	4.068	9.61779	8.1407	8.93987
RPL23AP4	3.45004	4.25556	3.38614	10.7106	7.61071	6.47235
GAPDHP70	36.584	35.977	34.4545	94.4408	81.5	63.0884
DNAJB9	5.7903	5.83297	5.66603	10.4932	13.2251	14.817
PPP2R5B	6.624	5.83237	6.99904	12.4267	14.5935	16.3335
GAPDHP69	6.07464	6.2867	6.275	16.8848	14.7534	9.90972
RASSF5	0.396956	0.335927	0.294529	0.921629	0.650764	0.716057
AC002558.1	1.12724	1.52528	0.60592	3.35466	2.08256	1.82935
TBX19	0.96429	0.866569	0.610143	1.62296	1.44217	2.34418
RPS4XP22	0.887426	0.75099	1.52481	3.06113	2.14397	1.80796
GAPDHP72	34.8342	34.8876	34.0221	94.3882	77.5954	57.8919
GAPDHP38	22.4779	22.4275	23.254	59.5117	52.8105	38.3516
VWA1	0.725359	0.599283	0.672434	1.92189	1.42679	1.06729
BCKDHA	0.756934	0.709712	0.552384	1.87666	1.16743	1.40958
AC002486.2	2.07567	1.98567	2.29074	4.04691	5.06142	4.87997
AC009088.4	3.61309	3.61353	4.24769	9.40203	8.31881	7.5547
RTN2	3.61351	3.34991	3.25006	9.61878	7.16253	5.68105
AC018695.1	3.76889	3.84955	2.52396	9.31246	7.19575	5.75199
SNHG7	3.95178	3.50586	3.74706	10.2142	8.35243	5.99482
RELB	2.6305	2.82504	2.68874	6.29276	6.59428	4.94852
WDR54	4.01395	3.82772	4.51145	10.1751	9.19326	7.60238
AC093627.5	0.531075	0.573631	0.528429	1.36783	0.976946	1.21901
HSD17B14	8.61889	7.42272	7.48694	19.7101	15.7368	15.8522
SNTG2-AS1	2.86479	2.27235	2.30689	5.90644	3.3242	6.97693
TBC1D3D	0.805226	0.55366	0.613174	1.33092	1.12901	1.83274
IRF2BP2	10.6353	10.9634	11.1702	21.4057	24.8918	25.0356
BCL11A	0.104258	0.106443	0.149963	0.284709	0.216835	0.28284
RPS2P2	1.41752	1.41769	1.7091	3.97284	4.17378	1.75983
RPL23AP87	1.2981	0.96779	1.29403	3.25652	2.30322	2.18783
COL4A1	2.61107	2.84384	2.96819	5.65375	6.12645	6.53232
CTU1	1.62792	1.27745	1.11887	3.36925	3.45538	1.93467
PATL1	16.4834	18.0332	17.5342	32.6096	36.5513	43.9031
RPSAP63	0.95938	1.07943	1.46112	3.5851	2.28676	1.72042
TNFSF9	0.48879	0.42367	0.595537	0.824293	1.4986	0.934963
SPIRE1	2.95084	2.96751	3.26918	4.7051	6.30895	8.79763
MYADM	42.1331	43.8728	46.8416	93.9277	99.7451	93.0598
TPI1	121.893	123.722	121.879	321.259	269.27	202.74
EIF1P5	32.9941	33.6808	35.3479	80.5835	79.1225	60.5165
AL359091.2	2.02665	1.93476	1.99535	3.0011	4.47763	5.35403
AC108114.1	2.55871	1.70602	1.85566	6.16428	3.96343	3.09257
JUN	27.1664	28.2571	28.0303	53.7386	65.6247	60.0883
SLC38A5	7.63301	9.07856	8.9071	18.6044	20.483	15.9693
COSMOC	1.3989	1.48651	1.24279	3.21695	3.04018	2.60507
TNIP1	12.7576	12.6948	13.2424	25.8713	30.3212	26.6256
GPR157	1.14442	1.02408	0.968297	1.9738	2.36467	2.37074
PLEKHA2	3.26474	3.05476	3.05848	5.69849	6.56897	7.78127
FLJ20021	4.31357	3.84224	3.49005	12.632	7.10649	5.20648
FHL1	9.26484	9.01161	9.99705	24.1151	17.4936	18.8545
AK2P2	2.49794	3.02419	2.66971	6.8025	6.63608	4.06234
PRKAB2	7.71378	8.26089	7.52505	14.6665	14.5812	20.8239
ALKBH5	12.4944	13.0875	13.962	30.8748	27.6316	25.7977
KLC4	0.896139	0.970935	0.985694	2.06079	1.89868	2.11521
FAM83G	2.54812	2.78629	2.44229	4.42996	6.68436	5.45146
GABBR2	1.18195	1.26186	1.17797	2.1094	2.72474	2.87272
PPP1R3C	9.07333	9.76602	10.7655	20.6003	19.4147	22.9162
FAM107B	13.0705	13.6867	12.8318	26.8039	26.8885	30.43
SERPINE1	174.381	175.448	174.724	358.237	379.335	377.296
PTGES	6.72961	7.06836	6.40391	19.1988	11.9386	11.7766
SIAH2	5.89584	5.63223	6.85316	13.418	12.9985	12.6088
TCIM	0.698684	0.931692	0.886739	1.97492	1.66537	1.70269
ACTG1P10	0.639734	1.03354	1.19915	1.92381	2.26314	1.9007
UBA52P7	3.22276	1.82178	2.56081	6.28336	6.12965	3.71108
SLC37A2	0.167967	0.176387	0.127906	0.28004	0.226087	0.491201
ACTBP12	1.78334	2.03836	3.23335	5.56568	4.85799	4.49828
BX470102.1	3.5096	2.50716	2.74889	7.49428	5.28637	5.75416
FSTL3	11.9552	11.4475	14.117	29.5515	26.82	22.8991
MTHFD2P5	1.38792	1.57737	1.60135	2.68392	4.24584	2.71516
YEATS2	4.17347	4.13234	4.32197	6.36039	7.71659	12.5534
IL20RB	1.13335	1.24248	1.2171	2.50604	2.71365	2.35709
PEAR1	1.09765	1.16519	1.1438	2.35812	2.05203	2.76262
FOSL2	21.2923	22.6184	20.9392	37.9371	46.6073	51.9493
ORAI3	4.11287	4.47632	4.29872	11.1967	9.09101	6.83035
KLHL35	0.163738	0.184228	0.155857	0.36477	0.42472	0.271038
MYC	3.72858	4.06593	3.8329	6.47751	9.83687	8.12676
AKAP12	2.11769	1.81451	1.87906	2.95124	2.84501	6.39483
TPT1P10	2.147	2.36199	3.05186	7.52938	4.6961	3.67243
ECSIT	4.0019	5.08777	4.77486	12.0625	10.8798	6.13786
SELENOM	24.9437	23.3761	27.2937	70.8083	51.1418	36.155
ATP6AP1L	0.220967	0.147329	0.179482	0.414982	0.214808	0.512077
SGF29	1.80493	1.52937	1.52716	3.31478	4.27409	2.54511
INSIG1	22.6987	22.3804	23.5353	45.8414	49.0561	47.5544
RPL23AP7	3.92836	4.12904	3.83613	9.60917	7.01654	8.06277
RPL39P38	13.2244	13.5741	14.4871	40.4149	28.8865	16.5139
CSRNP1	2.91779	3.01707	2.47712	5.06081	7.19286	5.20279
AC093673.1	12.0789	10.3546	11.9302	27.399	25.7148	18.0448
SPATA2L	2.48105	1.81247	2.58479	4.76285	5.44492	4.0236
CEBPG	4.18771	4.00441	4.07861	6.70187	9.33567	9.32955
LIMS2	0.530565	0.402547	0.55108	1.1009	0.937154	1.02968
AC068993.1	8.4976	10.6685	9.08675	19.2295	19.3675	19.7525
RPL23AP25	3.79504	3.45046	3.61967	9.52056	5.93378	6.97999
FN3K	1.77902	1.77924	1.93329	4.02717	3.86629	3.43565
TCP11L2	0.812848	0.853192	0.874333	1.3788	1.52562	2.32691
SOCS2-AS1	1.61859	1.77467	1.85034	3.83244	3.17384	3.79729
TPI1P3	14.8224	16.6952	13.9537	38.5536	31.8801	23.1859
AC016687.1	7.54187	4.37481	5.51336	13.5279	14.5505	7.82341
BX679664.1	36.8299	30.9409	39.3175	107.442	64.4461	48.5399
LOXL3	15.5295	14.9893	16.0905	34.574	32.2347	29.0218
ENO1	145.425	152.701	151.157	346.208	337.498	239.721
FAM219A	7.37723	7.78646	7.83335	13.8406	14.718	18.6282
LONP1	10.1581	10.4874	11.184	18.9434	25.2691	21.042
ZNF385A	6.09427	5.97812	5.84862	13.5922	11.0872	12.0134
TPI1P1	231.441	232.392	222.517	550.676	485.761	369.162
PMP22	2.53989	2.42753	2.6724	5.81137	4.8708	4.95025
TPI1P2	5.0157	6.04597	5.09256	13.0519	11.0152	9.00172
HSF4	0.882959	0.788452	1.00855	1.28718	1.02577	3.14935
ADM	137.133	138.158	145.024	307.508	279.512	271.782
HAS2	13.0854	13.426	13.5791	24.8355	24.2984	32.6638
RRAD	3.79138	4.19098	4.11962	9.67476	8.28163	6.75304
ZNF787	5.04143	4.60863	5.57336	11.2944	11.3746	8.35312
FCHO1	0.196375	0.130932	0.132923	0.344067	0.272716	0.319902
MT-RNR1	643.189	612.957	642.902	1531.78	1244.08	1087.47
RPL10P15	7.94458	9.80514	7.72308	23.9059	18.0122	9.8864
PLTP	10.8754	10.1852	11.6165	23.7084	23.81	18.8463
MFAP4	14.008	12.1096	17.1546	38.3878	24.5491	24.9068
IGBP1P4	1.57495	1.87806	1.96811	3.83076	3.60115	3.54291
PGPEP1	3.46745	3.45369	3.57099	7.90047	6.40277	6.92523
ISYNA1	2.43408	2.07937	2.72882	5.85015	3.84893	4.9432
LOXL4	7.4754	7.09139	7.39457	16.0843	13.5157	14.8
STBD1	0.474559	0.640733	0.481832	1.03674	1.11784	1.07358
HMBOX1	1.42085	1.27651	1.32851	2.06752	2.13399	3.91548
SIRPB1	0.200634	0.226549	0.203708	0.409291	0.392019	0.471385
GPI	17.5292	18.0299	18.6887	38.052	37.7809	33.6653
SEMA4B	2.8044	2.4475	2.59273	5.60143	5.328	4.89796
HLA-K	2.08706	2.80006	2.37747	4.50682	5.70982	4.43781
DLL1	0.585576	0.543815	0.651173	1.1382	0.907053	1.53859
PRR5L	1.78666	1.62589	2.00198	3.34984	3.92688	3.63246
PLEKHF1	4.95847	4.68099	5.64611	10.337	12.0853	8.38681
ARHGAP32	1.48446	1.45146	1.56194	1.97861	2.62787	4.4386
PGF	4.37597	3.6792	4.41509	9.98927	7.68684	7.4309
SRD5A3	0.138264	0.145195	0.203556	0.302059	0.387722	0.289903
DUSP6	7.56118	8.54185	7.9012	14.5322	17.5042	16.2466
ACTG1P1	11.5546	11.4145	10.4867	22.7212	24.4401	20.1414
AC008694.2	5.56816	6.26495	4.06345	12.8047	10.5397	8.641
TBC1D3L	0.544772	0.758036	0.553121	0.953197	0.876742	1.88195
GDNF	16.9815	17.7545	17.3703	27.1718	36.7408	40.4887
GPT2	1.93331	1.59873	1.86947	2.83883	4.15877	3.82366
PLAAT3	3.02532	2.31681	2.93126	5.76446	5.44891	5.36079
RAB40C	2.99204	3.32348	3.67132	6.51459	6.9836	6.50534
H2AC19	3.68187	5.00418	4.02586	11.5064	7.51854	6.4593
CLCN3P1	3.74276	3.9325	3.92983	9.14012	7.12791	6.97085
MAP2K1P1	5.24388	5.55829	4.96019	10.4099	9.50167	11.6232
ENO1P2	1.53067	1.8589	1.99817	4.14855	4.35365	2.29244
GPR176	34.1375	31.3122	34.8282	71.5505	68.3589	60.606
SPSB1	5.49895	6.04958	6.06178	10.9836	13.1468	11.0444
LINC02593	0.371898	0.333467	0.234371	0.0589812	0	0.0707596
AC023421.2	1.67531	1.38412	1.77493	0.0837517	0.408514	0.482288
AC022148.1	0.260768	0.2282	0.215121	0.0374793	0.0914061	0.0359711
P2RY6	0.158087	0.118579	0.145462	0.0454426	0.0443309	0.0109035
LINC02795	0.295296	0.258415	0.243605	0.0636629	0.0207018	0.122202
PEF1-AS1	0.720834	0.817044	0.414732	0.165765	0.0269516	0.318188
AC016583.2	0.151389	0.151407	0.219584	0.049734	0.0242586	0.0715989
LTB4R2	0.378796	0.329428	0.267549	0.0568102	0.0923674	0.127223
RTEL1-TNFRSF6B	0.35134	0.316244	0.338888	0.0471305	0.091955	0.148626
HERC2P5	0.23653	0.166467	0.133419	0.0201456	0.0589583	0.0773397
LRRTM2	0.419188	0.489112	0.469946	0.21087	0.0783661	0.134923
NEK10	0.722388	0.861414	0.603693	0.159733	0.168291	0.343404
AC087741.1	0.634123	0.613407	0.643841	0.131481	0.174907	0.298268
ASMTL-AS1	0.658091	0.398892	0.465699	0.0687893	0.111844	0.308099
AC109460.1	0.612432	0.612507	1.06075	0.248535	0.0808183	0.437312
AL512770.1	0.466694	0.424319	0.452308	0.0975657	0.0951789	0.257509
RTCA-AS1	0.143276	0.164522	0.145472	0.0549135	0.023809	0.0761276
CATSPER2	0.17106	0.18424	0.0734804	0.0378244	0.0516586	0.0580836
BX322639.1	0.34719	0.310292	0.315009	0.0509621	0.0497154	0.244557
SUGT1P4-STRA6LP	0.532312	0.460434	0.350575	0.215048	0.145237	0.127012
ZNF682	0.718231	0.771924	0.653049	0.184888	0.228462	0.366725
ZNF442	0.16952	0.145321	0.180314	0.0556906	0.0543282	0.071266
ZNF540	0.267078	0.206403	0.308148	0.111669	0.0544685	0.120572
AC027601.1	0.271782	0.259997	0.215958	0.0679344	0.053018	0.156481
TJP2	0.118766	0.157209	0.163146	0.0120493	0.0548545	0.0963701
HMGB1P11	2.0897	3.67832	2.97041	1.24944	1.03135	1.01467
CYP1B1-AS1	0.10638	0.182387	0.1543	0.0349477	0.0397748	0.0950337
FGF7P4	9.38566	11.914	11.3621	4.77328	3.64422	4.38201
SAMD9L	5.01923	5.06453	4.70298	1.62689	1.28638	2.89274
AL354740.1	0.266672	0.209554	0.174059	0.0511039	0.106829	0.0980948
ZNF30	1.20263	1.02818	1.02412	0.512975	0.391638	0.385304
AC018665.1	1.44647	1.83763	1.6274	0.494455	0.613911	0.862831
FER1L6	0.448773	0.33442	0.437782	0.131531	0.138183	0.223344
LARP4P	2.25016	1.66336	2.38397	0.618693	0.877902	1.05264
AP002026.1	0.262888	0.248709	0.252489	0.0571868	0.0637574	0.188179
SAMD11	0.855094	0.906255	1.06257	0.513612	0.372206	0.267598
ADAT2	0.717635	0.806513	0.89389	0.28072	0.307047	0.408217
ZFP69B	0.539511	0.664094	0.884873	0.214732	0.209479	0.435081
DEPTOR	1.13504	1.27708	1.23475	0.722458	0.431964	0.357876
AC023908.3	0.384445	0.471876	0.425821	0.160742	0.176411	0.192841
AC000041.1	8.21503	7.60743	10.5034	2.4489	5.11926	3.35765
IFI44L	0.307274	0.42198	0.270075	0.179291	0.118318	0.121465
SMIM43	2.45267	2.38338	2.41961	1.06004	0.89753	1.11337
AC025171.2	0.652782	0.60414	0.583647	0.112027	0.185786	0.483833
COL24A1	0.550931	0.545433	0.553724	0.236751	0.156053	0.319341
AL137803.1	1.28243	1.10993	1.30208	0.311926	0.331958	0.952551
TMOD2	3.36602	3.20109	3.09123	1.1669	1.25682	1.76352
AC138028.4	1.35639	1.12565	1.17207	0.365012	0.517938	0.700647
AL355488.1	0.765989	0.915561	0.815666	0.236297	0.209561	0.639131
ZNF334	0.310244	0.20944	0.275623	0.0980987	0.0608992	0.188302
ZNF789	1.12982	1.21811	0.911195	0.2764	0.47636	0.672034
FAM111B	5.04214	5.20809	4.1263	1.6157	1.39074	3.2838
TCTEX1D1	0.744804	0.839988	0.852757	0.400862	0.40883	0.262316
IL7	0.502317	0.627972	0.828774	0.415129	0.14086	0.31181
ZNF441	1.61486	1.45804	1.60545	0.41262	0.603789	1.05192
MIPOL1	0.0972882	0.0946703	0.114797	0.0513967	0.0383418	0.0464267
CMKLR1	1.71972	1.67294	1.41213	0.594288	0.801109	0.7363
CAVIN2	2.00499	2.56321	1.92951	1.14266	0.762693	0.981237
CCDC66	1.69725	1.69746	1.72326	0.63952	0.675328	0.961807
AL596202.1	0.672467	0.586324	0.507702	0.158608	0.309455	0.323478
CYP46A1	0.295872	0.295908	0.31196	0.0588804	0.108498	0.238602
MAP9	2.50086	2.50117	2.42322	1.20275	0.768728	1.37991
ZNF767P	2.82685	2.32281	2.77584	0.854551	0.7741	1.94789
HERC2P7	0.908008	0.799144	0.7191	0.187927	0.30555	0.601216
ZNF608	3.89996	3.91582	3.60046	1.23825	1.68251	2.258
FGD6	0.440002	0.434754	0.50057	0.188958	0.142711	0.292507
AC060766.1	3.82145	5.01096	3.53513	1.46465	2.00035	2.15543
TEX15	0.300569	0.385852	0.273291	0.103164	0.0956079	0.237629
GDAP1	0.278784	0.254668	0.278599	0.164061	0.0935662	0.113855
AC022150.4	0.725451	0.763067	0.533377	0.158198	0.224476	0.538312
CEP162	1.35979	1.59309	1.40035	0.435549	0.501156	1.05041
ID2B	6.57353	4.99649	5.4729	4.23267	2.21203	1.45083
AIM2	1.16492	1.13665	0.80775	0.424703	0.318702	0.689805
SLC25A27	0.87527	1.00506	1.02034	0.279555	0.309078	0.751254
FIGN	0.455228	0.380295	0.42414	0.190897	0.162198	0.230496
SYT14	0.144762	0.129539	0.112169	0.0481826	0.0640961	0.0672634
CROT	9.06081	8.92332	9.31872	4.57177	3.86208	4.29369
AL359976.1	1.29794	1.61507	1.51703	0.642073	0.626365	0.799439
OMD	0.566442	0.394095	0.337572	0.240699	0.179561	0.190246
CCDC18	1.5691	1.99471	1.49718	0.391268	0.625557	1.35605
FSBP	0.201116	0.265793	0.23337	0.107364	0.0886244	0.13475
LHX4	0.638772	0.691358	0.781827	0.221347	0.323898	0.453848
MBNL3	0.846761	0.724636	0.83758	0.341268	0.352503	0.447952
NAP1L3	1.88942	1.88965	1.9796	1.24802	0.901846	0.598901
CASP8AP2	2.50967	2.5688	2.25616	0.834135	0.65978	1.9906
AC004263.2	2.28843	2.35669	2.27749	0.677355	0.813273	1.80027
SLC25A35	1.29341	0.956704	1.14908	0.542203	0.513826	0.564988
CHKB	0.798869	0.798966	0.716797	0.341786	0.291747	0.471547
CYP1B1	20.7555	20.331	19.8813	10.5464	9.56993	9.04208
FRMD4B	0.584698	0.584769	0.516435	0.245961	0.287933	0.272784
ATR	1.19457	1.20645	1.1037	0.442859	0.453956	0.785349
LINC00632	0.584529	0.516366	0.527959	0.175975	0.198559	0.406973
B4GALT6	0.852973	0.772787	0.876233	0.311536	0.405219	0.487257
KNL1	4.65444	4.64462	4.40404	1.47531	1.61403	3.54273
PCDHGC5	0.307227	0.423813	0.397986	0.194899	0.130715	0.222128
AL390728.5	1.92299	1.75227	1.56197	0.982705	0.527265	1.03747
ZNF518A	1.79425	1.8727	1.68772	0.584624	0.537419	1.47828
FAR1P1	3.59151	3.93404	3.64655	1.37652	1.85441	2.20188
ZNF782	0.581739	0.472034	0.690954	0.189309	0.283172	0.375494
GRAMD1C	0.379099	0.443529	0.363122	0.156264	0.160464	0.260484
SUCLG2-AS1	0.94312	1.05336	0.889522	0.385324	0.332938	0.686805
ZNF793	0.239465	0.217319	0.265648	0.0815824	0.0845607	0.185961
MSH5	0.601597	0.694887	0.619419	0.185109	0.228102	0.52363
PAXIP1-AS2	0.95938	0.911521	0.913202	0.413666	0.376643	0.575677
LINC00472	0.479545	0.501038	0.456973	0.194064	0.192321	0.319293
EFCAB7	0.970817	0.998943	0.909872	0.504463	0.366474	0.545971
TACR1	0.747598	0.830765	0.600918	0.453677	0.279523	0.343753
SAMD12	0.20077	0.2458	0.158157	0.0716425	0.1126	0.114599
AL662795.2	3.17519	3.60665	3.42808	1.07379	0.93471	3.04417
AC139700.1	1.86705	2.04018	1.26378	0.954117	0.736864	0.877567
H3-2	1.45252	1.51995	1.31091	0.664958	0.709033	0.756933
VCAN	13.3205	12.3171	11.7014	4.94268	4.58169	9.0392
CEP126	1.42854	1.35078	1.31198	0.500233	0.342325	1.18951
