# Supplementary material for: Mechanical sensing protein PIEZO1 controls osteoarthritis via glycolysis mediated mesenchymal stem cells-Th17 cells crosstalk
Source: Cell Death Dis. 2025 Apr 1;16(1):231. doi: 10.1038/s41419-025-07577-1 (PMC11961634; doi:10.1038/s41419-025-07577-1)
Supplement: Supplementary file 4 — Supplementary Table 2 The TMJOA samples used in this study.xlsx [file 41419_2025_7577_MOESM4_ESM.xlsx]

## Sheet: Sheet1
No. Patient	Gender	Age	Pathological diagnosis (for our study)
1	male	32	Healthy controls
2	male	34	Healthy controls
3	male	23	Healthy controls
4	female	26	Healthy controls
5	male	28	TMJOA
6	male	31	TMJOA
7	female	37	TMJOA
8	male	47	TMJOA
9	female	28	TMJOA
10_x000D_	female	45	TMJOA
