# Supplementary material for: Mechanical sensing protein PIEZO1 controls osteoarthritis via glycolysis mediated mesenchymal stem cells-Th17 cells crosstalk
Source: Cell Death Dis. 2025 Apr 1;16(1):231. doi: 10.1038/s41419-025-07577-1 (PMC11961634; doi:10.1038/s41419-025-07577-1)
Supplement: Supplementary file 5 — Supplementry Table 3 The primers used for qPCR.xlsx [file 41419_2025_7577_MOESM5_ESM.xlsx]

## Sheet: Sheet1
Primer	(5'to3')Forward primer
ALP F	TGTTGGTCCTGCTGGCAAGAATG
ALP-R	CAGGCACAGTGGTCAAGGTTGG
RUNX2-F	GACTGTGGTTACCGTCATGGC
RUNX2-R	ACTTGGTTTTTCATAACAGCGGA
SOX9-F	GTACCCGCACTTGCACAAC
SOX9-R	TTCTTCACCGACTTCCTCC
ACAN-F	TACAAACGCAGACTACAGAAGC
ACAN-R	AAAGCGACAAGAAGAGGACA
Actin-F	TCACCAACTGGGACGACAT
Actin-R	GCACAGCCTGGATAGCAAC
HK2-F	GAGCCACCACTCACCCTACT
HK2-R	CCAGGCATTCGGCAATGTG
MMP-9-F	TGTACCGCTATGGTTACACTCG
MMP-9-R	GGCAGGGACAGTTGCTTCT
C-FOS-F	CCGGGGATAGCCTCTCTTACT
C-FOS-R	CCAGGTCCGTGCAGAAGTC
NFATC1-F	TCTCACCACAGGGCTCACTA
NFATC1-R	CATTCTCCAAGTAACCGTGTAGC
GAPDH-F	GGTGAAGGTCGGTGTGAACGGA
GAPDH-R	CCAAAGTTGTCATGGATGACCTTGG
TRAP-R	GGTCAGAGAATACGTCCTCAAAG
RANKL-F	CAA GAG GAC AGA CTC ACT TTA T
RANKL-R	TAT CGT TGG ATC ACA GCA C
OPG-F	GAT CTG GAT CGT TAT CTA CTG
OPG-R	GTA AGG CAC AAT GGA GTC TA
Piezo1-F	GGACTCTCGCTGGTCTACCT
Piezo1-R	GGGCACAATATGCAGGCAGA
Piezo2-F	ATGGCCTCAGAAGTGGTGTG
Piezo2-R	ATGTCCTTGCATCGTCGTTTT
TREK-F	AGAGCCTCGGTTTGGAGTTC
TREK-R	GTGAGAATAAGTGACGCTGGC
TRAAK-F	CTCAGTGCTCACCACCATCG
TRAAK-R	GAGGCCCGGCCAGGGATCCTG
HK2-F	GGAGCCACCACTCACCCTACT
HK2-R	GGAGCCCATTGTCCGTTACTT
PFK2-F	ATTGCGGTTTTCGATGCCAC
PFK2-R	GCCACAACTGTAGGGTCGT
PKM2-F	AAGGGTGTGAACCTTCCTGG
PKM2-R	GCTCGACCCCAAACTTCAGA
LDHA-F	AAACGCGCCTTAATTTAGTCCA
LDHA-R	CAGCCGCTTCCAATAATACGG
